# Supplementary material for: The membrane associated accessory protein is an adeno-associated viral egress factor
Source: Nat Commun. 2021 Oct 29;12:6239. doi: 10.1038/s41467-021-26485-4 (PMC8556243; doi:10.1038/s41467-021-26485-4)
Supplement: Supplementary file 3 — Source Data [file 41467_2021_26485_MOESM3_ESM.xlsx]

## Sheet: Fig 1
	mouse monoclonal anti-GFP antibody clone B-2 (1:1000 dilution, SC9996; Santa Cruz Biotechnology),
	mouse monoclonal anti-beta actin clone mAbcam 8226 (1:1000 dilution; Abcam)

## Sheet: Fig 2
Fig 2B
	WT AAV8			WT AAV8 MAAPΔ
Media (D3)	933000000000	951000000000	921000000000	128000000000	125000000000	161000000000
Media (D5)	291000000000	300000000000	320000000000	730000000000	810000000000	847000000000
Cells (D5)	196000000000	199000000000	196000000000	872000000000	636000000000	752000000000
Total	1420000000000	1450000000000	1440000000000	1730000000000	1570000000000	1760000000000
Fig 2C
	Cells (D5)			Media (D3)			Media (D5)
WT AAV8	13.78	13.75	13.62	65.73	65.55	64.1	20.49	20.7	22.28
WT AAV8 MAAPΔ	50.38	40.48	42.73	7.42	7.96	9.14	42.21	51.55	48.14
Fig 2E
	rAAV8			rAAV8 MAAPΔ
Media (D3)	28300000000	35400000000	20600000000	6930000000	7310000000	6240000000
Media (D5)	14000000000	11700000000	7910000000	36900000000	30800000000	36400000000
Cells (D5)	6810000000	11000000000	7780000000	34400000000	39500000000	53100000000
Total	49100000000	58100000000	36300000000	78200000000	77600000000	95800000000
Fig 2F
	Cells (D5)			Media (D3)			Media (D5)
rAAV8	13.88	18.87	21.42	57.67	61.02	56.79	28.45	20.11	21.79
rAAV8 MAAPΔ	43.97	50.86	55.5	8.87	9.41	6.51	47.16	39.73	37.99
Fig 2I
	rAAV8			rAAV8 MAAPΔ
10,000	550712	598588	650661	699165	656965	820508
50,000	3191056	3182118	2094301	3602132	3600970	3300609
													mouse monoclonal clone B1 hybridoma supernatant,(1:500 dilution, 65158; Progen)									mouse monoclonal clone B1 hybridoma supernatant (1:50, 03-65158; ARP)
																																mouse monoclonal clone B1 hybridoma supernatant,(1:500 dilution, 65158; Progen)

## Sheet: Fig 3
																					Fig 3F
																						Cells			Media			Total
																					AAV8	5110000000	6400000000	6400000000	16200000000	16900000000	18200000000	21300000000	23300000000	24600000000
																					+ MAAP8	7580000000	9600000000	7320000000	15800000000	13200000000	13400000000	23400000000	22800000000	20700000000
																					+ Δ1	15300000000	14400000000	15500000000	4870000000	5460000000	5500000000	20200000000	19900000000	21000000000
																					+ Δ2	16500000000	17200000000	15600000000	4190000000	4340000000	3890000000	20700000000	21500000000	19500000000
																					+ Δ3	11200000000	11200000000	10200000000	21300000000	22500000000	22200000000	32500000000	33700000000	32400000000
																					+ Δ4	46000000000	41000000000	26200000000	7510000000	6130000000	5310000000	53500000000	47100000000	31500000000
																					+ Δ5	16300000000	13500000000	14200000000	23900000000	24100000000	23300000000	40200000000	37600000000	37500000000
																					+ Δ6	33000000000	34400000000	35500000000	6920000000	7160000000	6250000000	39900000000	41500000000	41800000000
																					Fig 3G
									mouse monoclonal anti-FLAG clone M2 antibody (1:1000 dilution, F180450UG; Sigma)													Cells			Media
																					AAV8	24	27.4	26	76	72.6	74
																					+ MAAP8	32.4	42.2	35.4	67.6	57.8	64.6
		mouse monoclonal anti-FLAG clone M2 antibody (1:1000 dilution, F180450UG; Sigma)																			+ Δ1	75.9	72.5	73.9	24.1	27.5	26.1
																					+ Δ2	79.8	79.9	80.1	20.2	20.1	19.9
																					+ Δ3	34.5	33.3	31.5	65.5	66.7	68.5
																					+ Δ4	86	87	83.1	14	13	16.9
																					+ Δ5	40.5	35.9	37.9	59.5	64.1	62.1
																					+ Δ6	82.7	82.8	85	17.3	17.2	15
	mouse monoclonal anti-beta actin clone mAbcam 8226 (1:1000 dilution; Abcam)									mouse monoclonal anti-beta actin clone mAbcam 8226 (1:1000 dilution; Abcam)
									mouse monoclonal clone B1 hybridoma supernatant (1:50, 03-65158; ARP)
	mouse monoclonal clone B1 hybridoma supernatant (1:50, 03-65158; ARP)
	mouse monoclonal clone B1 hybridoma supernatant (1:50, 03-65158; ARP)											mouse monoclonal clone B1 hybridoma supernatant (1:50, 03-65158; ARP)

## Sheet: Fig 4
Fig 4A
	AAV1			AAV1 MAAPΔ			AAV1 MAAPΔ + MAAP8
Media	63000000000	79300000000	53200000000	28700000000	93300000000	20300000000	90800000000	89600000000	88400000000
Cells	40900000000	45200000000	47100000000	158000000000	178000000000	178000000000	47100000000	55800000000	59300000000
Total	104000000000	125000000000	100000000000	187000000000	271000000000	198000000000	138000000000	145000000000	148000000000
Fig 4B
	Cells			Media
AAV1	39.33	36.3	46.96	60.67	63.7	53.04
AAV1 MAAPΔ	84.65	65.56	89.73	15.35	34.44	10.27
AAV1 MAAPΔ + MAAP8	34.15	38.37	40.14	65.85	61.63	59.86
Fig 4C
	AAV2			AAV2 MAAPΔ			AAV2 MAAPΔ + MAAP8
Media	51300000000	71200000000	139000000000	48000000000	16800000000	13400000000	51800000000	153000000000	56400000000
Cells	112000000000	173000000000	182000000000	178000000000	197000000000	160000000000	170000000000	219000000000	170000000000
Total	164000000000	244000000000	321000000000	226000000000	214000000000	173000000000	222000000000	372000000000	226000000000
Fig 4D
	Cells			Media
AAV2	68.66	70.86	56.78	31.34	29.14	43.22
AAV2 MAAPΔ	78.79	92.15	92.27	21.21	7.85	7.73
AAV2 MAAPΔ + MAAP8	76.65	58.85	75.08	23.35	41.15	24.92
Fig 4E
	AAV8			AAV8 MAAPΔ			AAV8 MAAPΔ + MAAP8
Media	86800000000	103000000000	98600000000	33700000000	40600000000	37200000000	114000000000	124000000000	122000000000
Cells	20700000000	20900000000	25300000000	126000000000	135000000000	145000000000	38100000000	40200000000	44100000000
Total	107000000000	124000000000	124000000000	160000000000	175000000000	182000000000	152000000000	164000000000	166000000000
Fig 4F
	Cells			Media
AAV8	19.22	16.84	20.39	80.78	83.16	79.61
AAV8 MAAPΔ	78.9	76.81	79.56	21.1	23.19	20.44
AAV8 MAAPΔ + MAAP8	25.1	24.47	26.52	74.9	75.53	73.48
Fig 4G
	AAV9			AAV9 MAAPΔ			AAV9 MAAPΔ + MAAP8
Media	14900000000	17800000000	16300000000	21800000000	23600000000	22800000000	48100000000	76900000000	77400000000
Cells	20400000000	29700000000	32200000000	77100000000	92400000000	119000000000	22500000000	25600000000	32600000000
Total	35300000000	47500000000	48500000000	98800000000	116000000000	142000000000	70600000000	103000000000	110000000000
Fig 4H
	Cells			Media
AAV9	57.71	62.53	66.38	42.29	37.47	33.62
AAV9 MAAPΔ	77.98	79.67	83.95	22.02	20.33	16.05
AAV9 MAAPΔ + MAAP8	31.93	24.97	29.64	68.07	75.03	70.36

## Sheet: Fig 5
Fig 5B														Fig 5C											Fig 5D						Fig 5F												Fig 5G
																										HA	MAAP8-HA
																										0.232	0.468
																										0.323	0.532
																										0.771	0.787
																										0.536	0.809
																										0.334	0.726
																										0.294	0.635
																										0.29	0.656
																										0.44	0.848
																										0.282	0.792
																										0.265	0.497
	CD81 (mouse monoclonal anti CD81 M38, 1:1000, 10630D)														CD81 (mouse monoclonal anti CD81 M38, 1:1000, 10630D)											0.189	0.459
																										1.52	0.97
																										2.48	3.27																	CD63 (mouse monoclonal anti CD63 Ts63, 1:1000, 10628D)
																										5.04	5.5
																										6.33	5.96				CD63 (mouse monoclonal anti CD63 Ts63, 1:1000, 10628D)
																										30.1	10.9
																										36.4	51.7
																										14.2	14.2
	CD63 (mouse monoclonal anti CD63 Ts63, 1:1000, 10628D)
															CD63 (mouse monoclonal anti CD63 Ts63, 1:1000, 10628D)
																															rabbit polyclonal anti-HA clone SG77 antibody (1:1000 dilution, 71-5500; ThermoFisher Scientific)													rabbit polyclonal anti-HA clone SG77 antibody (1:1000 dilution, 71-5500; ThermoFisher Scientific)
	CD9 (mouse monoclonal anti CD9 Ts9, 1:1000, 10626D)														CD9 (mouse monoclonal anti CD9 Ts9, 1:1000, 10626D)
	mouse monoclonal anti-HA clone HA.C5 antibody, (1:1000 dilution, MA5-27543; ThermoFisher Scientific),														mouse monoclonal anti-HA clone HA.C5 antibody, (1:1000 dilution, MA5-27543; ThermoFisher Scientific),
	mouse monoclonal clone B1 hybridoma supernatant (1:50, 03-65158; ARP)
															mouse monoclonal clone B1 hybridoma supernatant (1:50, 03-65158; ARP)

## Sheet: Fig 6
Fig 6B				Fig 6C								Fig 6D			Fig 6F											Fig 6G
Rab7	Rab11				HA			MAAP8-HA				HA	MAAP8-HA			CD81			CD63			CD9				CD81
0	0.2			CD81	7907	8919	7638	8833	9382	7390		61	65		HA	0.135685	0.252525	0.136612	0.2331	0.742574	0.204918	0.177305	0.159236	0.393185			No perm			perm
0.29	0.66			CD63	4174	4900	3819	4680	5247	3759		62	64		MAAP8-HA	10.1184	10.4478	3.12849	5.96659	6.90335	2.22634	6.06061	6.34921	2.16607		Total	7620	7588	7435	6076	6345	5909
-0.12	0.23			CD9	3712	4811	3706	5401	5440	3252		61	63													Tetraspanins	6988	6784	6821	4312	4720	4183
0.1	0.43																									Syntenin	161	162	161	3107	3066	2934
0.17	0.64																									HA	288	322	279	314	315	343
-0.11	0.54
-0.18	0.25																									CD63
0.1	0.79																										No perm			perm
0.1	0.72																									Total	4076	4266	4569	3240	3750	3503
-0.2	0.52																									Tetraspanins	3589	3226	3092	2250	2170	2421
0.26	0.82																									Syntenin	57	397	359	1356	1074	1448
0.34	0.8																									HA	185	288	381	203	298	230
0	0.8
0.31	0.43																									CD9
0.47	0.17																										No perm			perm
0.15	0.4																									Total	3916	3461	4387	3589	3353	2791
-0.02	0.49																									Tetraspanins	3372	2839	3797	2384	1546	1645
0.14	0.49																									Syntenin	72	289	41	1606	855	1051
0.08	0.27																									HA	214	209	201	224	300	228
0.31	0.39
0.52	0.34
0.13	0.46
0.1	0.53
0.23	0.38
0.46	0.75
0.32	0.07
0.06	0.74
0.27	0.79
0.19	0.6
0.18	0.46
-0.03	0.35
0.38	0.65
0.16	0.73
-0.11	0.69
-0.07	0.46
0.31	0.36
0.44	0.12
0.25	0.68
0.23	0.64
-0.06
0.54
-0.14

## Sheet: Suppl. Fig 1
Supplementary Fig 1A											Supplementary Fig 1B
	Coomassie										mouse monoclonal clone B1 hybridoma supernatant (1:50, 03-65158; ARP)

## Sheet: Suppl. Fig 2
Supplementary Fig 2A								Supplementary Fig 2A												Supplementary Fig 2C
	AAV9			AAV9 MAAPΔ					Cells (D5)			Media (D3)			Media (D5)
Media (D3)	12200000000	8850000000	9710000000	4110000000	1790000000	3260000000		AAV9	38.95	41.69	45.55	17.58	12.09	11.06	43.46	46.22	43.39
Media (D5)	30200000000	33800000000	38100000000	31300000000	34700000000	36900000000		AAV9 MAAPΔ	52.41	55.72	52.9	5.53	2.17	3.83	42.05	42.11	43.27
Cells (D5)	27100000000	30500000000	40000000000	39000000000	46000000000	45100000000		AAV9 MAAPΔ + CMV-MAAP9-HA	51.66	49.87	49.03	13.66	13.18	11.13	34.68	36.95	39.83
Total	69600000000	73200000000	87800000000	74300000000	82500000000	85200000000
																															mouse monoclonal clone B1 hybridoma supernatant,(1:500 dilution, 65158; Progen)
																																										mouse monoclonal clone B1 hybridoma supernatant (1:50, 03-65158; ARP)
																				mouse monoclonal clone B1 hybridoma supernatant,(1:500 dilution, 65158; Progen)

## Sheet: Suppl. Fig 3
Supplementary Fig 3B												Supplementary Fig 3C
	mouse monoclonal anti-FLAG clone M2 antibody (1:1000 dilution, F180450UG; Sigma)
												mouse monoclonal clone B1 hybridoma supernatant (1:50, 03-65158; ARP)
	mouse monoclonal anti-beta actin clone mAbcam 8226 (1:1000 dilution; Abcam)

## Sheet: Suppl. Fig 4
Supplementary Fig 4B								Supplementary Fig 4C								Supplementary Fig 4D								Supplementary Fig 4E
	CD81 (mouse monoclonal anti CD81 M38, 1:1000, 10630D)							CD81 (mouse monoclonal anti CD81 M38, 1:1000, 10630D)								CD81 (mouse monoclonal anti CD81 M38, 1:1000, 10630D)									CD81 (mouse monoclonal anti CD81 M38, 1:1000, 10630D)
	CD63 (mouse monoclonal anti CD63 Ts63, 1:1000, 10628D)							CD63 (mouse monoclonal anti CD63 Ts63, 1:1000, 10628D)								CD63 (mouse monoclonal anti CD63 Ts63, 1:1000, 10628D)									CD63 (mouse monoclonal anti CD63 Ts63, 1:1000, 10628D)
	CD9 (mouse monoclonal anti CD9 Ts9, 1:1000, 10626D)							CD9 (mouse monoclonal anti CD9 Ts9, 1:1000, 10626D)								CD9 (mouse monoclonal anti CD9 Ts9, 1:1000, 10626D)									CD9 (mouse monoclonal anti CD9 Ts9, 1:1000, 10626D)
	mouse monoclonal anti-HA clone HA.C5 antibody, (1:1000 dilution, MA5-27543; ThermoFisher Scientific),															mouse monoclonal anti-GFP antibody clone B-2 (1:1000 dilution, SC9996; Santa Cruz Biotechnology)
																								mouse monoclonal anti-GFP antibody clone B-2 (1:1000 dilution, SC9996; Santa Cruz Biotechnology)
						mouse monoclonal anti-HA clone HA.C5 antibody, (1:1000 dilution, MA5-27543; ThermoFisher Scientific),

[truncated: 3 more sheets: Suppl. Fig 5, Suppl. Fig 6, Suppl. Fig 7]
